# Supplementary material for: Transcriptome-Based Identification of the Muscle Tissue-Specific Expression Gene CKM and Its Regulation of Proliferation, Apoptosis and Differentiation in Chicken Primary Myoblasts
Source: Animals (Basel). 2023 Jul 14;13(14):2316. doi: 10.3390/ani13142316 (PMC10376263; doi:10.3390/ani13142316)
Supplement: Supplementary file 1 [file animals-13-02316-s001.zip]

Archive with 4 entries (4 files):
- Figures S1-S4.pdf
- Table S1.xlsx
- Table S2.pdf
- Table S3.xlsx
