# Supplementary material for: Transcriptome-Based Identification of the Muscle Tissue-Specific Expression Gene CKM and Its Regulation of Proliferation, Apoptosis and Differentiation in Chicken Primary Myoblasts
Source: Animals (Basel). 2023 Jul 14;13(14):2316. doi: 10.3390/ani13142316 (PMC10376263; doi:10.3390/ani13142316)
Supplement: Supplementary file 1 [file animals-13-02316-s001.zip › Table S1.xlsx]

## Sheet: Sheet 1
Table S1. Information on 169 RNA sequencing datasets from 21 chicken tissues.
ID	Tissue
ERR1298505	Breast_muscle
ERR1298506	Breast_muscle
ERR1298507	Breast_muscle
ERR1298508	Breast_muscle
ERR1298509	Breast_muscle
ERR1298510	Breast_muscle
ERR1298511	Breast_muscle
ERR1298512	Breast_muscle
ERR1298513	Breast_muscle
ERR1298514	Bursa
ERR1298515	Bursa
ERR1298516	Bursa
ERR1298517	Bursa
ERR1298518	Bursa
ERR1298519	Bursa
ERR1298520	Bursa
ERR1298521	Bursa
ERR1298522	Caeca_tonsil
ERR1298523	Caeca_tonsil
ERR1298524	Caeca_tonsil
ERR1298525	Caeca_tonsil
ERR1298526	Caeca_tonsil
ERR1298527	Caeca_tonsil
ERR1298528	Caeca_tonsil
ERR1298529	Caeca_tonsil
ERR1298530	Cerebellum
ERR1298531	Cerebellum
ERR1298532	Cerebellum
ERR1298533	Cerebellum
ERR1298534	Cerebellum
ERR1298535	Cerebellum
ERR1298536	Cerebellum
ERR1298537	Cerebellum
ERR1298538	Duodenum
ERR1298539	Duodenum
ERR1298540	Duodenum
ERR1298541	Duodenum
ERR1298542	Duodenum
ERR1298543	Duodenum
ERR1298544	Duodenum
ERR1298545	Duodenum
ERR1298546	Duodenum
ERR1298547	Gizzard_fat
ERR1298548	Gizzard_fat
ERR1298549	Gizzard_fat
ERR1298550	Gizzard_fat
ERR1298551	Gizzard_fat
ERR1298552	Gizzard_fat
ERR1298553	Gizzard_fat
ERR1298554	Harderian_gland
ERR1298555	Harderian_gland
ERR1298556	Harderian_gland
ERR1298557	Harderian_gland
ERR1298558	Harderian_gland
ERR1298559	Harderian_gland
ERR1298560	Harderian_gland
ERR1298561	Harderian_gland
ERR1298562	Heart_muscle
ERR1298563	Heart_muscle
ERR1298564	Heart_muscle
ERR1298565	Heart_muscle
ERR1298566	Heart_muscle
ERR1298567	Heart_muscle
ERR1298568	Heart_muscle
ERR1298569	Heart_muscle
ERR1298570	Ileum
ERR1298571	Ileum
ERR1298572	Ileum
ERR1298573	Ileum
ERR1298574	Ileum
ERR1298575	Ileum
ERR1298576	Ileum
ERR1298577	Ileum
ERR1298578	Kidney
ERR1298579	Kidney
ERR1298580	Kidney
ERR1298581	Kidney
ERR1298582	Kidney
ERR1298583	Kidney
ERR1298584	Kidney
ERR1298585	Kidney
ERR1298586	Left_optic_lobe
ERR1298587	Left_optic_lobe
ERR1298588	Left_optic_lobe
ERR1298589	Left_optic_lobe
ERR1298590	Left_optic_lobe
ERR1298591	Left_optic_lobe
ERR1298592	Left_optic_lobe
ERR1298593	Left_optic_lobe
ERR1298594	Liver
ERR1298595	Liver
ERR1298596	Liver
ERR1298597	Liver
ERR1298598	Liver
ERR1298599	Liver
ERR1298600	Liver
ERR1298601	Liver
ERR1298602	Lung
ERR1298603	Lung
ERR1298604	Lung
ERR1298605	Lung
ERR1298606	Lung
ERR1298607	Lung
ERR1298608	Lung
ERR1298609	Lung
ERR1298610	Ovary
ERR1298611	Ovary
ERR1298612	Ovary
ERR1298613	Ovary
ERR1298614	Ovary
ERR1298615	Ovary
ERR1298616	Ovary
ERR1298617	Ovary
ERR1298618	Pancreas
ERR1298619	Pancreas
ERR1298620	Pancreas
ERR1298621	Pancreas
ERR1298622	Pancreas
ERR1298623	Pancreas
ERR1298624	Pancreas
ERR1298625	Pancreas
ERR1298626	Proventriculus
ERR1298627	Proventriculus
ERR1298628	Proventriculus
ERR1298629	Proventriculus
ERR1298630	Proventriculus
ERR1298631	Proventriculus
ERR1298632	Proventriculus
ERR1298633	Proventriculus
ERR1298634	Skin
ERR1298635	Skin
ERR1298636	Skin
ERR1298637	Skin
ERR1298638	Skin
ERR1298639	Skin
ERR1298640	Skin
ERR1298641	Skin
ERR1298642	Spleen
ERR1298643	Spleen
ERR1298644	Spleen
ERR1298645	Spleen
ERR1298646	Spleen
ERR1298647	Spleen
ERR1298648	Spleen
ERR1298649	Spleen
ERR1298650	Thymus
ERR1298651	Thymus
ERR1298652	Thymus
ERR1298653	Thymus
ERR1298654	Thymus
ERR1298655	Thymus
ERR1298656	Thymus
ERR1298657	Thymus
ERR1298658	Thyroid
ERR1298659	Thyroid
ERR1298660	Thyroid
ERR1298661	Thyroid
ERR1298662	Thyroid
ERR1298663	Thyroid
ERR1298664	Thyroid
ERR1298665	Thyroid
ERR1298666	Trachea
ERR1298667	Trachea
ERR1298668	Trachea
ERR1298669	Trachea
ERR1298670	Trachea
ERR1298671	Trachea
ERR1298672	Trachea
ERR1298673	Trachea
