# Supplementary material for: Transcriptome-Based Identification of the Muscle Tissue-Specific Expression Gene CKM and Its Regulation of Proliferation, Apoptosis and Differentiation in Chicken Primary Myoblasts
Source: Animals (Basel). 2023 Jul 14;13(14):2316. doi: 10.3390/ani13142316 (PMC10376263; doi:10.3390/ani13142316)
Supplement: Supplementary file 1 [file animals-13-02316-s001.zip › Table S3.xlsx]

## Sheet: Sheet1
Supplementary Table S3. Chicken tissue-specific highly expressed genes.
Gene_id	Breast_muscle	Bursa	Heart_muscle	Caecal_tonsil	Cerebellum	Duodenum	Gizzard_fat	Harderian_gland	Ileum	Kidney	Left_optic_lobe	Liver	Lung	Ovary	Pancreas	Proventriculus	Skin	Spleen	Thymus	Thyroid	Trachea
MYH1E	8177.23	0.446279	0.469716	0.462471	0.435484	0.66768	0.764224	0.603398	0.139127	0.011288	0.019498	0.01863	0.282383	0.027958	0.370194	0.06249	19.6233	0.018435	0.84992	0.858543	44.2804
LOC107051134（CKM）	5768.81	0.633564	0.171769	0.467071	0.504673	0.590912	0.846209	2.71414	0.295714	0	1.16047	0.061408	0.281001	0.073708	0.523971	0.341209	135.539	0	2.23672	1.10701	407.465
MYLPF-2	5421.42	0.12583	0.105797	0.414537	0	0.523346	0.604702	0.900266	0	0	0	0	0.180527	0	0.325571	0.126483	122.964	0	2.39184	0.812995	287.775
LOC112531292	3023.07	0	0	3.02904	0	0	0	0	0	0	0	0	0	0	0	0	0	0	0	0	0
PFKM	2422.03	0.227288	55.4895	0.405994	0.312237	0.419739	0.757043	0.397141	0.343069	0.10805	0.256288	0.252319	0.409287	0.42611	0.486549	0.27066	15.9561	0.058338	0.698173	0.4842	30.9279
LOC107049660	2285.42	0	0.033469	0.082727	0.058042	0	0.040801	0.065815	0.048371	0.074968	0.107981	0	0.203945	0.030305	0.110268	0.021081	4.22647	0	0.118121	0.242705	1.90123
PGM1	1940.24	7.87061	11.1386	4.36836	8.73037	4.80396	11.0389	3.8948	11.8566	4.89172	20.1597	46.9044	11.7753	4.30539	3.39042	10.3538	29.6509	1.73173	6.70131	10.7631	43.7471
AK1	1509.78	3.14108	21.4468	2.71473	11.3327	2.89376	1.33104	0.786413	5.35178	0.510151	13.929	0.372616	4.63457	3.34697	1.21642	5.09954	15.7502	0.524915	2.78866	2.70303	45.7005
MYLPF	1144.98	0	0	0.032787	0	0.161091	0.126461	0.268577	0	0	0	0.017441	0.067212	0.017998	0.055928	0.018095	39.8803	0	1.18134	0.266303	111.949
LOC112533510	1137.32	0.049727	0	0.099843	0	0.134189	0.077613	0.170245	0.123606	0	0	0	0.010258	0.012748	0.132165	0	11.046	0	0	0.04175	42.4589
MYH15	0.12751	0.878119	3057.92	0.942384	1.42912	1.66737	14.0041	1.3208	1.30161	0.762477	3.00399	2.90168	4.25907	2.54822	3.47262	0.507183	2.40307	0.129822	2.29079	3.75409	4.24573
MYL2	0.227519	0.141322	2424.15	0.39777	0.211897	0.323758	6.43996	1.33154	0.232868	0.037998	0.759061	0	0.199	3.83862	1.0822	0.085241	1.13046	0	0.151806	0.242518	69.9185
MYL3	0.086886	0.153404	2412.04	0.295526	0.09939	0.405552	9.96171	7.92138	0.162122	0.172706	0.675544	0.121695	1.80235	0.454656	1.25001	0.239558	48.899	0.019025	0.685747	0.208761	103.573
NPPA	0.143559	0.187051	2102.23	0.382323	0.238055	0.339565	5.35902	0.179742	0.286891	0.052054	0.728454	0.151172	0.428511	0.310492	1.33391	0.28179	0.230392	0.200115	0.3829	0.263713	0.136712
MYL10	0.312171	0.12784	1872.15	0.304822	0.07483	0.310293	5.76517	5.53313	0.214886	0	0.721246	0	0.251947	0	1.31014	0.099241	62.5428	0	6.94797	2.11569	99.2418
ACTC1	4.03971	0.206283	1733.06	0.732504	0.120276	0.40889	5.2483	4.95665	0.741692	0.033482	0.818787	0.014893	0.687141	1.07387	2.02829	1.97778	4.73321	0.016334	6.99441	2.14257	10.8456
TPM4	0.608756	3.55006	1414.72	2.04166	0.230821	3.2087	5.05923	0.786906	3.92438	0.245325	1.47018	0.156371	8.49468	6.64864	1.9696	19.5721	1.46476	0.888944	2.59861	2.37272	0.591659
TNNT2	0.496144	0.102029	1014.18	0.344849	0.067962	0.344427	2.49108	0.31796	0.18124	0.028724	0.2765	0	0.702606	0.602929	0.817882	0.078741	1.80728	0	1.85867	2.63662	3.58528
RBP7	1.43664	7.06011	0.386613	1.68502	0.275625	0.860222	2819.37	15.1664	5.28618	1.82349	0.297158	0.338063	2.64685	1.72458	17.5772	13.6204	139.564	0.113402	4.37868	53.5379	11.1379
LPL	4.32003	4.31977	39.6588	0.885337	1.39844	1.24032	1372.99	17.3559	2.83868	0.296743	2.59673	1.71668	4.30465	13.994	8.32009	36.0515	79.0692	0.36274	2.34088	46.5834	9.1774
PLIN1	1.6369	3.77574	0.164166	1.14999	0.277577	0.5181	1023.13	14.6454	2.4629	0.38112	0.281321	0.353149	0.378083	1.06069	9.81786	16.3	90.7789	0.130238	2.31314	56.6391	7.22357
AvBD9	7.78269	0.308925	0.478016	50.0465	0	0.290632	3.695	0.148679	0.434896	20.3635	0.377083	4984.42	6.45983	0.796457	2.58665	1.67882	96.9595	0.338666	1.22216	1.46211	0.709736
TTR	5.62661	0.230344	0.246721	0.565843	10.5656	0.243162	1.88874	7.05526	4.45656	0.091694	5.70285	4902.84	15.8089	0.60854	2.82884	1.03385	91.7617	0.305077	4.23462	4.28494	0.547928
LBFABP	8.22848	1.12336	0.661128	1.01891	0.767428	0.479462	4.06007	0.390162	0.762196	0.70859	1.01169	4592.55	5.27341	1.01286	1.92734	1.81938	95.5238	0.776992	1.50819	2.15294	0.99928
PIT54	3.72819	0.10604	0.146607	0.873635	0	0.377424	2.18845	0.048962	0.521391	0.090012	0.380506	3143.58	8.09132	0.380946	1.28909	1.04244	54.0942	0.31099	17.3339	6.16338	0.337661
APOC3	3.2671	0.984546	0.113159	0.440676	1.40641	0.360641	0.756485	0	0.787444	10.4346	2.27433	2584.13	3.00868	0.282736	0.74581	0.441006	34.7193	0.190733	0.690234	0.687382	0.144817
APOA2	2.48397	0.152964	0	0.280721	0	0.19141	1.11113	0	0	0.058293	0.340315	2488.09	4.54446	2.47236	1.09126	0.443204	29.4198	0.241446	0.633055	0.760352	0.326301
FGB	3.3641	0.302511	0.158144	0.838963	0.247311	0.637529	1.31087	0.093397	0.405971	17.3358	0.399866	2407.74	5.04791	1.06549	1.02178	0.853554	40.7646	0.31628	0.896606	0.7833	0.319695
FGG	2.74001	0.526759	0.165073	1.84863	0	0.538652	0.957123	0.221626	2.69743	0.222431	0.90831	2337.27	3.90487	6.16973	2.1998	0.796833	39.2103	0.20294	4.49259	2.04174	0.223477
AHSG	2.81877	0.177492	0.139021	0.59425	0.346053	0.342026	1.14272	0.126295	0.523661	0.079287	0.636097	2001.54	3.63439	0.215004	8.45627	0.654594	36.4662	0.273077	0.504083	1.00508	0.312596
FGA	2.1519	0.084167	0.098158	0.395351	0.039703	0.34692	1.01516	0.041584	0.301804	2.0743	0.176137	1724.47	3.22916	1.52603	0.848309	0.560933	34.1375	0.152645	0.228448	0.911406	0.199222
HPX	1.77067	6.66873	0.769855	0.814652	0.061879	0.601864	2.20678	2.14701	0.4452	0.351423	0.233097	1249.46	17.0905	54.922	27.167	2.05435	16.7872	0.209652	20.0389	7.05028	0.538909
PSPH	54.1979	2.8184	2.20921	1.60072	6.9593	1.71277	4.91906	2.74147	3.27112	68.2657	9.30578	1224.23	7.94296	3.39332	3.55722	7.36272	41.2879	0.806685	4.41976	11.8921	4.77769
VTN	1.45993	4.30787	0.261574	0.683361	10.3356	0.983892	1.6441	0.704767	12.2882	3.22622	57.1944	1174.11	6.2854	0.392352	2.72552	0.469347	21.1529	0.271738	3.61904	1.74805	3.31061
GC	1.24856	0.040693	0.035568	0.501616	0	1.36916	0.592027	0.029705	0.280914	0.880695	0.185789	1055.66	2.27131	0.191167	2.53919	0.329155	17.878	0.076039	0.28432	0.403274	0.143634
RBP4A	1.57349	0.575735	0.355301	0.645527	1.66786	0.905634	0.923996	0.705208	0.707934	0.103375	0.755331	1047.45	2.61769	1.45687	4.35822	1.04289	17.7554	0.330904	1.12005	1.69226	1.21475
APOH	1.41776	7.18129	0.058576	0.390303	27.4154	0.450515	0.470674	0.069796	22.7957	11.2941	99.7637	1032.18	2.52089	0.156525	2.88636	0.326595	19.9731	0.146874	0.591479	0.841271	0.082217
MYH11	2.76819	17.3922	3.31654	70.3828	1.35905	103.915	18.6627	9.47168	114.277	1.62742	16.1557	11.2652	52.6087	7.38413	8.9225	3106.61	32.6357	5.42669	1.62307	8.38857	2.98531
TPM2	63.0284	14.0266	17.1582	38.2377	10.613	42.5382	56.6972	13.7388	57.8199	9.7017	22.5254	7.15229	79.9396	86.6369	15.2294	1867.57	207.497	15.3937	11.1707	33.0049	383.59
ACTG2	0.755874	3.47874	0.192504	20.7146	0.026785	23.1455	0.615155	0.803672	28.1299	0.652797	5.51948	0.294937	5.56125	1.85592	2.94766	1250.76	5.94587	0.266695	0.323501	1.30191	0.173758
MYL6	22.7195	107.106	37.5865	120.514	67.8715	87.9557	103.991	48.4658	137.993	55.9937	64.9456	37.4344	142.117	46.8214	32.8784	1204.7	91.779	37.5889	106.562	100.209	73.5885
MYL9	9.81926	6.81383	35.2146	27.9141	0.40124	29.2107	7.82888	2.95038	38.313	3.63664	5.69474	1.62656	30.4491	20.401	10.3055	1148	13.5415	4.10112	3.30091	14.5054	2.93017
TAGLN	3.78803	4.11932	0.945458	15.9772	0.988628	20.6033	2.06881	1.89533	22.0044	2.02048	5.16427	0.627468	10.9541	4.08089	17.1015	1087.17	7.70506	0.660013	0.20933	9.96822	0.419498
LOC107049929	1.41184	0.187952	0.031227	0.819654	0	0.561549	0.25544	0.250854	0.36371	0.027792	0.046343	0.040519	0.328349	0.042126	0.921054	0.188514	1416.73	0.063718	0.66882	0.761522	0.085627
COL1A2	45.1226	42.1413	26.5821	45.6337	13.0512	55.5637	166.194	116.509	82.5846	5.75098	24.1048	4.85733	27.4437	33.8732	125.727	214.062	1056.01	3.8418	19.3474	136.733	112.514
